# Supplementary material for: The tumor microenvironment of 14,837 breast cancers is associated with clinical outcome independently of genomic subtypes
Source: Cell Rep Med. 2025 Nov 10;6(11):102450. doi: 10.1016/j.xcrm.2025.102450 (PMC12711693; doi:10.1016/j.xcrm.2025.102450)
Supplement: Table S1. Provides a summary of the 13 clinical cohorts and gene expression datasets that were compiled for the meta-analysis [file mmc2.xlsx]

## Sheet: Table S1
Trial	Source	File	Platform	Samples, n	Year
METABRIC	cBioPortal	metabric_data_mrna_illumina_microarray.txt	Microarray	1980	2012
TCGA	cBioPortal	tcga_data_mrna_seq_v2_rsem.txt	RNAseq	1084	2012
MBC	cBioPortal	mbc_data_mrna_seq_v2_rsem.txt	RNAseq	157	2021
SCAN-B	Mendeley	SCANB.9206.genematrix_noNeg.Rdata	RNAseq	9206	2022
SMC	cBioPortal	smc_data_mrna_seq_tpm.txt	RNAseq	168	2018
I-SPY2	GSE194040	GSE194040_RAW.tar	Microarray	988	2022
Hatzis-Validation	GSE25065, Nwosu 2023 (https://osf.io/eky3p/)	GSE25065.tsv.gz	Microarray	198	2011
Hatzis-Discovery	GSE25055, Nwosu 2023 (https://osf.io/eky3p/)	GSE25055.tsv.gz	Microarray	310	2011
Derouane	GSE240671	GSE240671_raw_count_all_libraries.csv.gz	RNAseq	122	2024
CALGB	GSE154524	GSE154524_CALGB40603.389PreTreat.JUNCTION.salmon_gene_normalized.matrix_FOR_GEO.v2.txt.gz	RNAseq	389	2022
Matador	GSE167977	GSE167977_20210223_matadorCounts.csv.gz	RNAseq	528	2021
AURORA	GSE209998	GSE209998_AUR_129_raw_counts.txt.gz	RNAseq	129	2023
TransNEO	Sammut, 2022	transneo-diagnosis-RNAseq-rawcounts.tsv	RNAseq	162	2021
MyBrca	Pan, 2020	MyBrCa_Batch1_and_2_TPM_cleaned.txt	RNAseq	976	2020
