# Supplementary material for: The tumor microenvironment of 14,837 breast cancers is associated with clinical outcome independently of genomic subtypes
Source: Cell Rep Med. 2025 Nov 10;6(11):102450. doi: 10.1016/j.xcrm.2025.102450 (PMC12711693; doi:10.1016/j.xcrm.2025.102450)
Supplement: Table S2. Details the clinical and demographic characteristics of the 14,837 patients whose tumors were analyzed in the study [file mmc3.xlsx]

## Sheet: Sheet1
Characteristic	All (N = 14,837)	Percent (%)
Age	12211
21-40	650	5.32307
41-60	4316	35.3452
61-80	5763	47.1952
81-100	1482	12.1366
ER Status	14685
Pos	10679	72.7205
Neg	4006	27.2795
HER2 Status	14749
Neg	12652	85.7821
Pos	2097	14.2179
PAM50	14519
Basal	2387	16.4405
Claudin	3	0.0206626
Her2	1648	11.3506
LumA	5775	39.7755
LumB	3748	25.8145
Normal	958	6.59825
Grade	10172
1	1329	13.0653
2	4809	47.2768
3	4034	39.6579
Stage	10998
1	5524	50.2273
2	4357	39.6163
3	902	8.20149
4	215	1.9549
