# Supplementary material for: The tumor microenvironment of 14,837 breast cancers is associated with clinical outcome independently of genomic subtypes
Source: Cell Rep Med. 2025 Nov 10;6(11):102450. doi: 10.1016/j.xcrm.2025.102450 (PMC12711693; doi:10.1016/j.xcrm.2025.102450)
Supplement: Table S3. Shows the specific InstaPrism-deconvoluted cell type proportions and enrichment statistics that define each of the seven TME types [file mmc4.xlsx]

## Sheet: Sheet1
TME Type	Dominant Features	Description
TME Type 1	↑ Cluster 3	Stromal-vascular enriched with low adaptive immunity
	↓ Clusters 1, 7, 8	Enriched in CAFs, PVL, and vascular cells with minimal proliferating T cells or regulatory/effector lymphocytes. Reflects a remodeling stromal niche with limited immune engagement.
	~ Cluster 5
TME Type 2	↑ Clusters 1, 5, 7	Immune-inflamed with active cytotoxic and regulatory cells
	↓ Clusters 3, 4, 6, 8	Enriched in proliferative and effector T/NK cells and regulatory/memory lymphocytes. Low stromal and suppressive macrophages. Resembles an “immune-hot” phenotype.
	~ Cluster 2
TME Type 3	↑ Clusters 6, 7, 8	Immunosuppressive with vascular remodeling and B-cell support
	↓ Cluster 4	High M2 and lipid-associated macrophages, regulatory/memory B and T cells, and proliferative vasculature. Low monocyte-driven inflammation. Suggests immune evasion.
	~ Clusters 1, 2, 3, 5
TME Type 4	↑ Clusters 5, 6	Dual-enriched immunosuppressive and cytotoxic program
	↓ Clusters 2, 3	Coexistence of cytotoxic T/NK cells and immunosuppressive macrophages. Mixed presence of monocytes, regulatory lymphocytes, and vascular signals.
	~ Clusters 4, 7, 8
TME Type 5	↑ Clusters 3, 6, 8	Stromal-immunosuppressive with reduced effector activity
	↓ Clusters 5, 7	Dominated by stromal and myeloid immunosuppressive programs. Depletion of cytotoxic and regulatory lymphocytes suggests an immune-excluded phenotype.
	~ Clusters 1, 4
TME Type 6	↑ Clusters 3, 6, 8	Stromal-proliferative with minimal immune infiltration
	↓ Cluster 5	Similar to TME5 but with even lower tumor cellularity. Very limited cytotoxic or regulatory immune presence. Represents an immune-cold, stroma-dominant state.
	~ Clusters 1, 4, 7
TME Type 7	↑ Cluster 2	Naive-epithelial dominant with low stromal and myeloid content
	↓ Clusters 3, 6	Enriched in naive B cells and mature epithelium. Lacks stromal remodeling and immunosuppressive features, possibly reflecting early-stage or resting immune environments.
	~ Clusters 1, 4, 5, 7, 8
