# Supplementary material for: The tumor microenvironment of 14,837 breast cancers is associated with clinical outcome independently of genomic subtypes
Source: Cell Rep Med. 2025 Nov 10;6(11):102450. doi: 10.1016/j.xcrm.2025.102450 (PMC12711693; doi:10.1016/j.xcrm.2025.102450)
Supplement: Table S4. Lists the various deconvolution algorithms that were evaluated and benchmarked in the initial phase of the research [file mmc5.xlsx]

## Sheet: Sheet1
Method	Data Input	Granularity	Method	Sample Prep	Prior knowledge
IMC	Images	Cell Subtype	Gaussian mixture model	FFPE	Reference-based
ESTIMATE	RNA Expression	Tissue	GSEA	FF	Reference-based
BCPS*	RNA Expression	Tissue	GSEA	FF	Reference-based
Cibersort	RNA Expression	Cell Subtype	v-SVR	FF	Reference-based
Quantiseq	RNA Expression	Cell	CLS	FF	Reference-based
MCPCounter	RNA Expression	Cell	Relative gene expression	FF	Semi-reference free
xCell	RNA Expression	Cell	GSEA	FF	Reference-based
ConsensusTME	RNA Expression	Cell	GSEA	FF	Reference-based
EPIC	RNA Expression	Cell	wCLS	FF	Reference-based
TIMER	RNA Expression	Cell	Regularized linear regression	FF	Reference-based
Scaden	RNA Expression	Cell	DNN	FF	Reference-based
InstaPrism*	RNA Expression	Cell Subtype	Bayesian	FF	Reference-based
Kassandra*	RNA Expression	Cell	DTML	FF	Reference-based
Digital Pathology*	Images	Tissue	SVM	FFPE	Pathologist-trained
MethyLayer*	Methylation	Tissue	Clustering Normalization	FF	Reference-based
ASCAT	SNP array	Tissue	Allelic Imbalance	FF	Reference-based
