# Supplementary material for: The tumor microenvironment of 14,837 breast cancers is associated with clinical outcome independently of genomic subtypes
Source: Cell Rep Med. 2025 Nov 10;6(11):102450. doi: 10.1016/j.xcrm.2025.102450 (PMC12711693; doi:10.1016/j.xcrm.2025.102450)
Supplement: Table S5. Describes the mapping used to match corresponding cell and tissue-level features across the different characterization methods for comparative benchmarking [file mmc6.xlsx]

## Sheet: Sheet1
Tissue Fraction	IMC Cell Phenotype
Stroma	Myofibroblasts
Stroma	Myofibroblasts PDPN+
Stroma	Endothelial
Stroma	Fibroblasts
Stroma	Fibroblasts FSP1+
Immune	Macrophages
Immune	Treg & TEX
Immune	B cells
Immune	CD4+ T cells
Immune	CD4+ T cells & APCs
Immune	CD8+ T cells
Immune	CD38+ lymphocytes
Immune	Granulocytes
Immune	MHC I & II-high
Immune	CD57+
Epithelial	MHC I-high CD57a+
Epithelial	CD15+
Epithelial	CK8-18+ ER-high
Epithelial	CK8-18-high CXCL12-high
Epithelial	CK8-18-high ER-low
Epithelial	CK+ CXCL12+
Epithelial	CK-low ER-low
Epithelial	CK-low ER-med
Epithelial	CK-med ER-low
Epithelial	ER-high CXCL12+
Epithelial	Ep CD57+
Epithelial	Ep Ki67+
Epithelial	Basal
Epithelial	MHC-high CD15+
Epithelial	HER2+
