# Supplementary material for: The tumor microenvironment of 14,837 breast cancers is associated with clinical outcome independently of genomic subtypes
Source: Cell Rep Med. 2025 Nov 10;6(11):102450. doi: 10.1016/j.xcrm.2025.102450 (PMC12711693; doi:10.1016/j.xcrm.2025.102450)
Supplement: Table S6. Contains a glossary with definitions for each of the cell types and subtypes identified by the InstaPrism deconvolution algorithm [file mmc7.xlsx]

## Sheet: Sheet1
InstaPrism Training Set Label	Cell Lineage Label	Cell Subtype Label
Endothelial ACKR1	Vasculature	Venous Vessel
Endothelial RGS5	Vasculature	Tip-like Vessel
Endothelial CXCL12	Vasculature	Tip-like Vessel
CAFs MSC iCAF-like s1	Fibroblasts	iCAF
CAFs MSC iCAF-like s2	Fibroblasts	iCAF
CAFs Transitioning s3	Fibroblasts	Transitioning CAF
CAFs myCAF like s4	Fibroblasts	myCAF
CAFs myCAF like s5	Fibroblasts	myCAF
PVL Differentiated s3	Vasculature	Differentiated PVL
PVL_Immature s2	Vasculature	Immature PVL
PVL Immature s1	Vasculature	Immature PVL
Endothelial Lymphatic LYVE1	Vasculature	Lymphatic Vessel
B cells Memory	Lymphoid	Memory B Cells
B cells Naive	Lymphoid	Naive B Cells
T_cells_c4_CD8+_ZFP36	Lymphoid	Chemokine Expressing CD8 T Cells
T_cells_c6_IFIT1	Lymphoid	Type 1 Interferon T Cells
T_cells_c5_CD8+_GZMK	Lymphoid	Effector Cytotoxic CD8 T Cells
T_cells_c7_CD8+_IFNG	Lymphoid	Activated Cytotoxic CD8 T Cells
T_cells_c8_CD8+_LAG3	Lymphoid	Inhibitory CD8 T Cells
T_cells_c0_CD4+_CCR7	Lymphoid	Central Memory CD4 T Cells
T_cells_c1_CD4+_IL7R	Lymphoid	Th1 Cells
T_cells_c2_CD4+_T-regs_FOXP3	Lymphoid	Regulatory T Cells
T_cells_c3_CD4+_Tfh_CXCL13	Lymphoid	T Follicular Helper Cells
T_cells_c9_NK_cells_AREG	Lymphoid	Natural Killer Cells
T_cells_c11_MKI67	Lymphoid	Proliferating T Cells
T_cells_c10_NKT_cells_FCGR3A	Lymphoid	Natural killer T Cells
Myeloid_c10_Macrophage_1_EGR1	Myeloid	Macrophage M2
Myeloid_c12_Monocyte_1_IL1B	Myeloid	Monocyte [IL1B]
Myeloid_c2_LAM2_APOE	Myeloid	Lipid-Associated Macrophage 2
Myeloid_c1_LAM1_FABP5	Myeloid	Lipid-Associated Macrophage 1
Myeloid_c8_Monocyte_2_S100A9	Myeloid	Monocyte [S100A9]
Myeloid_c7_Monocyte_3_FCGR3A	Myeloid	Monocyte [FCGR3A]
Myeloid_c9_Macrophage_2_CXCL10	Myeloid	Macrophage M1
Cycling_Myeloid	Myeloid	Proliferating Myeloid Cells
Myeloid_c11_cDC2_CD1C	Myeloid	Conventional DC
Myeloid_c4_DCs_pDC_IRF7	Myeloid	Plasmacytoid DC
Myeloid_c3_cDC1_CLEC9A	Myeloid	Conventional DC
Myeloid_c0_DC_LAMP3	Myeloid	Plasmacytoid DC
Myoepithelial	Normal Epithelium	Myoepithelial Cells
Luminal Progenitors	Normal Epithelium	Luminal Progenitor Cells
Mature Luminal	Normal Epithelium	Mature Luminal Cells
Plasmablasts	Lymphoid	Plasmablast Cells
Cycling PVL	Vasculature	Proliferating PVL
Myeloid_c5_Macrophage_3_SIGLEC1	Myeloid	Macrophage M2
Cancer Cycling_1	Cancer Epithelium	Cancer_Cycling
Cancer Her2 SC_5	Cancer Epithelium	Cancer_Her2
Cancer Her2 SC_1	Cancer Epithelium	Cancer_Her2
Cancer LumB SC_2	Cancer Epithelium	Cancer_LumB
Cancer Cycling_8	Cancer Epithelium	Cancer_Cycling
Cancer Her2 SC_2	Cancer Epithelium	Cancer_Her2
Cancer Her2 SC_3	Cancer Epithelium	Cancer_Her2
Cancer LumB SC_3	Cancer Epithelium	Cancer_LumB
Cancer LumB SC_4	Cancer Epithelium	Cancer_LumB
Cancer Cycling_4	Cancer Epithelium	Cancer_Cycling
Cancer Basal SC_8	Cancer Epithelium	Cancer_Basal
Cancer LumA SC_2	Cancer Epithelium	Cancer_LumA
Cancer LumA SC_4	Cancer Epithelium	Cancer_LumA
Cancer Her2 SC_4	Cancer Epithelium	Cancer_Her2
Cancer Basal SC_4	Cancer Epithelium	Cancer_Basal
Cancer Cycling_3	Cancer Epithelium	Cancer_Cycling
Cancer Basal SC_2	Cancer Epithelium	Cancer_Basal
Cancer Basal SC_3	Cancer Epithelium	Cancer_Basal
Cancer LumB SC_1	Cancer Epithelium	Cancer_LumB
Cancer Cycling_6	Cancer Epithelium	Cancer_Cycling
Cancer Basal SC_1	Cancer Epithelium	Cancer_Basal
Cancer Her2 SC_6	Cancer Epithelium	Cancer_Her2
Cancer Cycling_2	Cancer Epithelium	Cancer_Cycling
Cancer Basal SC_7	Cancer Epithelium	Cancer_Basal
Cancer Cycling_7	Cancer Epithelium	Cancer_Cycling
Cancer Cycling_5	Cancer Epithelium	Cancer_Cycling
Cancer Basal SC_5	Cancer Epithelium	Cancer_Basal
Cancer Basal SC_6	Cancer Epithelium	Cancer_Basal
Cancer LumA SC_1	Cancer Epithelium	Cancer_LumA
Cancer LumA SC_5	Cancer Epithelium	Cancer_LumA
Cancer LumB SC_5	Cancer Epithelium	Cancer_LumB
Cancer LumA SC_3	Cancer Epithelium	Cancer_LumA
